# Supplementary material for: Burden of albinism: development and validation of a burden assessment tool
Source: Orphanet J Rare Dis. 2018 Sep 18;13:162. doi: 10.1186/s13023-018-0894-3 (PMC6145119; doi:10.1186/s13023-018-0894-3)
Supplement: Supplementary file 1 — French and English (US) versions of the BoA questionnaire. (XLSX 10 kb) [file 13023_2018_894_MOESM1_ESM.xlsx]

## Sheet: Feuil1
			Do you think that your albinism has made you more aggressive?	Pensez-vous que votre albinisme vous a rendu plus agressif ?
			Have you had the feeling that other people are staring at you because of your albinism?	En raison de votre albinisme, avez-vous eu le sentiment d’être dévisagé(e) par les autres ?
			Do you ever feel like your albinism is a handicap (in terms of appearance or physically)?	Avez-vous ressenti votre albinisme comme un handicap (esthétique ou physique) ?
			Have you felt discouraged because of your albinism?	En raison de votre albinisme, avez-vous éprouvé un sentiment de découragement ?
			Have you had difficulty concentrating because of your albinism?	Avez-vous eu des difficultés de concentration du fait de votre albinisme?
			Have you had difficulties walking down the street by yourself?	Avez-vous éprouvé des difficultés à vous diriger seul (e) dans la rue ?
			Have you ever been afraid of the future because of your albinism?	Vous est-il arrivé de craindre l’avenir en raison de votre albinisme ?
			Have you felt pain because of your albinism?	Avez-vous ressenti des douleurs du fait de votre albinisme?
			Have any non-refundable fees incurred due to your albinism decreased your ability to buy things you want?	Les frais non remboursés, liés à votre albinisme, ont-ils diminué votre pouvoir d’achat ?
			Has your albinism made you afraid of getting cancer?	Votre albinisme vous a-t-il fait craindre un cancer ?
			Have the expenses related to your albinism (sun protection, corrective eyewear) caused you to cut back your spending on other things?	Les dépenses liées à votre albinisme (protection solaire, lunettes correctrices) ont-elles limité vos autres dépenses ?
			Have you avoided outdoor activities due to your albinism?	En raison de votre albinisme, avez-vous évité les activités de plein air ?
			Have you felt your albinism is responsible for your economic difficulties?	Avez-vous considéré votre albinisme, comme responsable de vos difficultés économiques ?
			Have administrative difficulties had a negative impact on your day-to-day life?	Les difficultés administratives, ont-elles eu un impact négatif sur votre quotidien ?
			Have you had difficulties taking a shower, getting dressed, brushing your teeth, hair, etc. and getting ready to go out because of your albinism?	En raison de votre albinisme, avez-vous eu des difficultés pour faire votre toilette ?
			Have you had trouble preparing your meals because of your albinism?	En raison de votre albinisme, avez-vous eu du mal à préparer vos repas ?
			Has your albinism prevented you from having a fulfilling sex life?	Votre albinisme a-t-il été un obstacle (un frein) à votre sexualité ?
			Did you have to give up the desire to have a child because of your albinism?	En raison de votre albinisme, avez-vous dû renoncer à votre désir d’enfant ?
			Have you managed to accept your albinism?	Etes-vous parvenu(e)à accepter votre albinisme ?
			Do you feel abandoned by medicine?	Vous sentez-vous abandonné par la médecine ?
